# Supplementary material for: The Effect of Broccoli Glucosinolates Hydrolysis Products on Botrytis cinerea: A Potential New Antifungal Agent
Source: Int J Mol Sci. 2024 Jul 20;25(14):7945. doi: 10.3390/ijms25147945 (PMC11277183; doi:10.3390/ijms25147945)
Supplement: Supplementary file 1 [file ijms-25-07945-s001.zip]

Archive with 1 entries (1 files):
- ijms-3029597-supplementary.pdf
